# Supplementary material for: The influence of signal strength on conscious and nonconscious neural processing of emotional faces
Source: Neurosci Conscious. 2025 Feb 5;2025(1):niaf001. doi: 10.1093/nc/niaf001 (PMC11799861; doi:10.1093/nc/niaf001)
Supplement: niaf001_Supp [file niaf001_supp.zip]

Archive with 1 entries (1 files):
- suppl_data/Supplement.docx
